# Supplementary material for: Urchin-like Ce(HCOO)3 Synthesized by a Microwave-Assisted Method and Its Application in an Asymmetric Supercapacitor
Source: Molecules. 2024 Jan 15;29(2):420. doi: 10.3390/molecules29020420 (PMC10820376; doi:10.3390/molecules29020420)
Supplement: Supplementary file 1 [file molecules-29-00420-s001.zip]

Archive with 1 entries (1 files):
- molecules-2801700-supplementary.pdf
